# Supplementary material for: Small-Sided Games vs. Running-Based High-Intensity Interval Training: An Exploratory Study of the Effects on Physical Performance and Internal Load in Under-11 Male Football Players
Source: Sports (Basel). 2026 Mar 13;14(3):114. doi: 10.3390/sports14030114 (PMC13030078; doi:10.3390/sports14030114)
Supplement: Supplementary file 1 [file sports-14-00114-s001.zip]

Archive with 1 entries (1 files):
- sports-4155982-supplementary.pdf
